# Supplementary material for: Staphylococcus aureus-Induced Necroptosis Promotes Mitochondrial Damage in Goat Endometrial Epithelial Cells
Source: Animals (Basel). 2022 Aug 29;12(17):2218. doi: 10.3390/ani12172218 (PMC9454985; doi:10.3390/ani12172218)
Supplement: Supplementary file 1 [file animals-12-02218-s001.zip]

Archive with 1 entries (1 files):
- animals-1833978-supplementary-1.pdf
